# Supplementary material for: Unlocking the Hidden Potential of Rosemary (Salvia rosmarinus Spenn.): New Insights into Phenolics, Terpenes, and Antioxidants of Mediterranean Cultivars
Source: Plants (Basel). 2024 Dec 3;13(23):3395. doi: 10.3390/plants13233395 (PMC11644807; doi:10.3390/plants13233395)
Supplement: Supplementary file 1 [file plants-13-03395-s001.zip]

Archive with 1 entries (1 files):
- plants-3275231-supplementary.pdf
